# Supplementary material for: Nicotinamide restricts neural precursor proliferation to enhance catecholaminergic neuronal subtype differentiation from mouse embryonic stem cells
Source: PLoS One. 2020 Sep 14;15(9):e0233477. doi: 10.1371/journal.pone.0233477 (PMC7489539; doi:10.1371/journal.pone.0233477)
Supplement: S1 Data — (XLSX) [file pone.0233477.s001.xlsx]

## Sheet: Fig 1.
(Mean Raw Values)		(Mean Raw Values)
Fig 1. (C)			Fig 1. (D)			Fig 1. (E)			Fig 1. (H)			Fig 1. (I)
0 mM NAM	10 mM NAM		0 mM NAM	10 mM NAM		0 mM NAM	10 mM NAM		0 mM NAM	10 mM NAM		0 mM NAM	10 mM NAM
14.2944	30.0857		7.91667	20.0723		1.28216	3.72827		1.13636	30.4243		0.0771605	6.3398
10.326	26.4477		7.47238	18.48		0.561965	2.89213		8.33333	17.1643		0.440543	2.4145
14.1035	30.7895		7.16175	21.5036		0.491552	4.99927		19.2593	45.8472		1.76637	5.57057
						0	5.11141

## Sheet: Fig 2.
(Mean Raw Values)
Fig 2. (D)			Fig 2. (E)											Fig 2. (F)
														Corrected Values
0 mM NAM	10 mM NAM			Short			Medium			Long				0 mM NAM	10 mM NAM
			0 mM NAM	0.417	0.286	0.364	0.583	0.5	0.636	0	0.214	0		0.134333	0.554333
105.444	213.471		10 mM NAM	0.043	0.063	0.115	0.435	0.469	0.577	0.522	0.469	0.308		1.092	0.220667
121.671	204.893													0.173	0.212667
129.22	175.457													0.092	0.401667
														0.147667	0.232333
														0.0516667	0.438333
														0.180333	0.609
														0.132	0.132
														0.161	0.714667
														0.144333	0.368667
														0.114	0.566667
														0.237333	0.546
														0.433333	0.241
														0.636667	0.452
														0.149	0.309
														0.672667	0.812
														0.272333	0.655
														0.194333	0.285
														0.129333	0.225
														0.0973333	0.478333
														0.749333	0.269333
														0.432	0.211333
														0.319667	0.463333
														0.693667	0.338333
														0.935	0.307333
														0.424	0.546667
														0.414333	0.258667
														0.415667	0.146333
														0.109333	0.0993333
														0.195333	0.178333
														0.395333	0.238333
														0.598333	0.187333
														0.0355	0.255333
														0.4285	0.589
														0.5475	0.213
														0.785333	0.235
														0.144333	0.398333
														0.118333	0.322
														0.114333	0.545333
														0.259333	0.649
														0.365	0.485333
														0.095	0.300333
														0.099	0.300333
														0.133333	0.680333
														0.65	0.347667
														0.153	0.307333
														0.155333	0.370333
														0.292333	1.02333

## Sheet: Fig 3.
(Mean Raw Values)
Fig 3. (D) - 0.5ml			Fig 3. (E) - 0.5ml			Fig 3. (F)			Fig 3. (G)			Fig 3. (H)			Fig 3. (I)
0 mM NAM	10 mM NAM		0 mM NAM	10 mM NAM		0 mM NAM	10 mM NAM		0 mM NAM	10 mM NAM		0 mM NAM	10 mM NAM		0 mM NAM	10 mM NAM
1900000	83333.3		170000	52500		82	81		55	83		15.8622	13.2131		12.1834	13.2702
3116667	783333		367500	147500		86	82		72	70		16.5251	13.9047		11.6414	11.9771
3475000			121667	83333.3		93			89	76		11.6957	20.0957		10.7158	8.65481

## Sheet: Fig 4. 
(Mean Values)
Fig 4. (B)			Fig 4. (C)			Fig 4. (D)					Fig 4. (E)					Fig 4. (G)
						Oct		EdU + Oct			GFP		EdU + GFP			Beta-tubulin		EdU + Beta-tubulin
0 mM NAM	10 mM NAM		0 mM NAM	10 mM NAM		0 mM NAM	10 mM NAM	0 mM NAM	10 mM NAM		0 mM NAM	10 mM NAM	0 mM NAM	10 mM NAM		0 mM NAM	10 mM NAM	0 mM NAM	10 mM NAM
61.9684	25.3232		21.17565	15.65945		26.82066	26.67929	12.79681	15.67913		33.55634	22.01518	13.66977	6.901623		4.01969	16.4326	0.925897	1.10212
58.7035	34.3887		13.66489	14.34633		26.90837	18.04802	13.78048	10.18864		33.20628	6.275811	12.04668	2.132081		4.01969	15.8359	0.798308	0.740344
61.3374	26.4511		17.33388	4.026987		16.939	6.24753	7.880913	1.851852		34.22208	0.729358	13.89159	0		2.8632	13.2117		0.823735

## Sheet: Fig 5. 
(Mean Values)
Fig 5. (B)			Fig 5. (B)
Factor Free			Exogenous Factors
0 mM NAM	10 mM NAM		0 mM NAM	10 mM NAM
1.282165	3.728269		7.051868	12.3695
0.5619649	2.892134		5.86956	13.41565
0.4915517	4.999266		5.637537	12.16457
0	5.111411
